# Supplementary material for: The genetic basis of the kākāpō structural color polymorphism suggests balancing selection by an extinct apex predator
Source: PLoS Biol. 2024 Sep 10;22(9):e3002755. doi: 10.1371/journal.pbio.3002755 (PMC11386469; doi:10.1371/journal.pbio.3002755)
Supplement: S2 Table — (XLSX) [file pbio.3002755.s002.xlsx]

## Sheet: Sheet1
Gene Name	Function according to GeneCards [genecards.org]
FPGT	mRNA-fucose-1-phosphate guanylyltransferase; key sugar in glycoproteins and other complex carbohydrates; implicated in skin cancer development.
TNNI3K	mRNA-serine/threonine-protein kinase; protein that belongs to the MAP kinase kinase family of protein kinases; implicated in cardiac physiology.
ERICH3	Implicated in plasma serotonin concentrations.
TYW3	mRNA-tRNA-yW synthesizing protein 3 homolog; tRNA processing
CRYZ	Major protein of vertebrate eye lens.
LHX8	The protein encoded by this gene is a member of the LIM homeobox family of proteins, which are involved in patterning and differentiation of various tissue types. These proteins contain two tandemly repeated cysteine-rich double-zinc finger motifs known as LIM domains, in addition to a DNA-binding homeodomain. This family member is a transcription factor that plays a role in tooth morphogenesis.
SLC44A5	Role in transmembrane transport; implicated in hepatocellular cancer.
